# Supplementary material for: Exploring the Phytochemical Composition and Biological Potential of Balkan Endemic Species Stachys scardica Griseb
Source: Plants (Basel). 2023 Dec 21;13(1):30. doi: 10.3390/plants13010030 (PMC10780532; doi:10.3390/plants13010030)
Supplement: Supplementary file 1 [file plants-13-00030-s001.zip]

Archive with 1 entries (1 files):
- plants-2779963-supplementary.pdf
